# Supplementary material for: Exploring the Therapeutic Mechanism of Xinbao Pill in Brain Injury After Cardiopulmonary Resuscitation Based on Network Pharmacology, Metabolomics, and Experimental Verification
Source: CNS Neurosci Ther. 2025 Mar 4;31(3):e70297. doi: 10.1111/cns.70297 (PMC11877134; doi:10.1111/cns.70297)
Supplement: Supplementary file 2 — Table S1 178 genes associated with mitochondrial dysfunction. [file CNS-31-e70297-s001.xlsx]

## Sheet: Sheet1
Gene ID	Gene syymbol
122961	ISCA2
388962	BOLA3
200205	IBA57
27247	NFU1
81689	ISCA1
6584	SLC22A5
51079	NDUFA13
1103	CHAT
123263	MTFMT
291	SLC25A4
6567	SLC16A2
56652	TWNK
80816	ASXL3
617	BCS1L
4514	MT-CO3
6794	STK11
7416	VDAC1
9518	GDF15
114548	NLRP3
3313	HSPA9
6513	SLC2A1
1571	CYP2E1
6622	SNCA
4313	MMP2
27090	ST6GALNAC4
29957	SLC25A24
9451	EIF2AK3
183	AGT
1595	CYP51A1
145264	SERPINA12
7157	TP53
5506	PPP1R3A
2641	GCG
10059	DNM1L
3162	HMOX1
9	NAT1
440275	EIF2AK4
2740	GLP1R
6647	SOD1
140862	ISM1
7018	TF
2330	FMO5
1814	DRD3
5160	PDHA1
4790	NFKB1
3553	IL1B
7124	TNF
6347	CCL2
3383	ICAM1
3569	IL6
5428	POLG
6389	SDHA
125316803	POLGARF
4508	MT-ATP6
6262	RYR2
4535	MT-ND1
4540	MT-ND5
3030	HADHA
4512	MT-CO1
50484	RRM2B
291	SLC25A4
4358	MPV17
6834	SURF1
4538	MT-ND4
9997	SCO2
4519	MT-CYB
4567	MT-TL1
56652	TWNK
4536	MT-ND2
1890	TYMP
8803	SUCLA2
4514	MT-CO3
7019	TFAM
617	BCS1L
4541	MT-ND6
4513	MT-CO2
54968	TMEM70
4719	NDUFS1
4723	NDUFV1
1352	COX10
7084	TK2
10059	DNM1L
4724	NDUFS4
1716	DGUOK
4537	MT-ND3
3032	HADHB
400916	CHCHD10
25821	MTO1
26235	FBXL4
80224	NUBPL
10128	LRPPRC
28976	ACAD9
4574	MT-TS1
4566	MT-TK
4720	NDUFS2
54902	TTC19
22868	FASTKD2
79133	NDUFAF5
4705	NDUFA10
11232	POLG2
4976	OPA1
4509	MT-ATP8
9377	COX5A
498	ATP5F1A
51103	NDUFAF1
374291	NDUFS7
6341	SCO1
55572	FOXRED1
200205	IBA57
51300	TIMMDC1
21	ABCA3
91942	NDUFAF2
8802	SUCLG1
6390	SDHB
4728	NDUFS8
1355	COX15
4722	NDUFS3
27247	NFU1
4556	MT-TE
6392	SDHD
4729	NDUFV2
80704	SLC19A3
4578	MT-TW
55687	TRMU
388962	BOLA3
150946	GAREM2
9131	AIFM1
1327	COX4I1
29078	NDUFAF4
91647	ATPAF2
137682	NDUFAF6
92667	MGME1
27089	UQCRQ
122961	ISCA2
4568	MT-TL2
90624	LYRM7
7385	UQCRC2
55863	TMEM126B
23395	LARS2
4726	NDUFS6
4577	MT-TV
51204	TACO1
10102	TSFM
4565	MT-TI
9512	PMPCB
65018	PINK1
123263	MTFMT
84340	GFM2
4539	MT-ND4L
54205	CYCS
4558	MT-TF
25915	NDUFAF3
81689	ISCA1
514	ATP5F1E
1340	COX6B1
4564	MT-TH
10345	TRDN
51067	YARS2
112812	FDX2
5442	POLRMT
85476	GFM1
84300	UQCC2
4575	MT-TS2
4576	MT-TT
4570	MT-TN
116228	COX20
28958	COA3
100131801	PET100
79731	NARS2
126328	NDUFA11
51106	TFB1M
1892	ECHS1
10352	WARS2
56947	MFF
10667	FARS2
57505	AARS2
54539	NDUFB11
1351	COX8A
